# Supplementary material for: Twisting Tube Artificial Muscle (TTAM) and Its Application in Agonist and Antagonist Drive
Source: Biomimetics (Basel). 2026 Jan 5;11(1):38. doi: 10.3390/biomimetics11010038 (PMC12838944; doi:10.3390/biomimetics11010038)
Supplement: Supplementary file 1 [file biomimetics-11-00038-s001.zip]

Archive with 1 entries (1 files):
- biomimetics-4043099-supplementary.mp4
